# Supplementary material for: Breeding systems of naturalized versus indigenous species provide support for Baker’s law on Pohnpei island
Source: AoB Plants. 2021 Jun 22;13(4):plab038. doi: 10.1093/aobpla/plab038 (PMC8317631; doi:10.1093/aobpla/plab038)
Supplement: plab038_suppl_Supplementary_Materials [file plab038_suppl_supplementary_materials.zip]

Archive with 5 entries (5 files):
- plab038_suppl_Seeds_File 5.csv
- plab038_suppl_All_Output_File 1.docx
- plab038_suppl_Petal_Length_File 2.csv
- plab038_suppl_Pollen Size_File 3.csv
- plab038_suppl_Pollen_Ovule_File 4.csv
