# Supplementary material for: Breeding systems of naturalized versus indigenous species provide support for Baker’s law on Pohnpei island
Source: AoB Plants. 2021 Jun 22;13(4):plab038. doi: 10.1093/aobpla/plab038 (PMC8317631; doi:10.1093/aobpla/plab038)
Supplement: plab038_suppl_Supplementary_Materials [file plab038_suppl_supplementary_materials.zip › plab038_suppl_Seeds_File 5.csv]

binomial	T1F1	T1F2	T1F3	T1F4	T2F1	T2F2	T2F3	T2F4	T3F1	T3F2	T3F3	T3F4	T4F1	T4F2	T4F3	T4F4	T5F1	T5F2	T5F3	T5F4	Hand_self	Autonomous_self	Hand_outcross	OP_E
Crotalaria pallida	15	16	0	8	24	22	0	0	22	22	0	6	24	12	0	12	18	22	6	0	20.6	18.8	1.2	5.2
Leucaena leucocephala	10	8	0	0	12	15	0	0	12	10	4	18	20	12	0	6	14	12	0	6	13.6	11.4	0.8	6
Mimosa diplotricha	8	2	0	8	6	0	0	4	8	0	0	8	8	0	0	6	8	0	0	8	7.6	0.4	0	6.8
Mimosa pudica	12	0	0	8	10	0	0	12	16	0	0	10	12	0	0	8	6	0	0	8	11.2	0	0	9.2
Vigna marina	5	5	5	0	5	4	5	1	4	2	3	1	4	4	3	1	5	5	3	2	4.6	4	3.8	1
Dendrolobium umbellatum	3	3	0	0	3	4	2	1	2	3	1	0	3	1	0	0	4	2	0	0	3	2.6	0.6	0.2
Hibiscus tiliaceus	43	46	44	59	50	24	50	43	53	19	50	38	53	13	60	31	57	20	59	31	51.2	24.4	52.6	40.4
Sida acuta	6	4	6	5	6	6	5	6	4	8	7	5	6	7	6	4	6	6	6	0	5.6	6.2	6	4
Sida rhombifolia	4	8	3	6	3	8	3	6	2	4	0	6	4	8	0	8	2	6	1	6	3	6.8	1.4	6.4
Sida rhombifolia	4	8	3	6	3	8	3	6	2	4	0	6	4	8	0	8	2	6	1	6	3	6.8	1.4	6.4
Thespesia populnea	15	2	13	18	11	7	12	14	15	8	10	12	15	5	11	6	15	7	10	15	14.2	5.8	11.2	13
