# Supplementary material for: Breeding systems of naturalized versus indigenous species provide support for Baker’s law on Pohnpei island
Source: AoB Plants. 2021 Jun 22;13(4):plab038. doi: 10.1093/aobpla/plab038 (PMC8317631; doi:10.1093/aobpla/plab038)
Supplement: plab038_suppl_Supplementary_Materials [file plab038_suppl_supplementary_materials.zip › plab038_suppl_Petal_Length_File 2.csv]

Family	Species	Flower1	Flower2	Flower3	Mean	Stdev
Malvaceae	Abelmoschus moschatus	105.7	110.09	107	107.5966667	2.255001848
Fabaceae	Abrus precatorius	0.59	0.41	0.5	0.5	0.09
Fabaceae	Acacia auriculiformis	1.4	0.65	0.08	0.71	0.662042295
Fabaceae	Adenanthera pavonina	1.1	2.3	1.6	1.666666667	0.602771377
Fabaceae	Aeschynomene indica	7	7	7	7	0
Fabaceae	Ageratum conyzoides	6.1	5.3	5.5	5.633333333	0.4163332
Melastomataceae	Astronidium ponapense	6.7	7.3	7	7	0.3
Fabaceae	Centrosema molle	28	28	31.3	29.1	1.905255888
Malvaceae	Commersonia bartramia	13.8	13.4	12.6	13.26666667	0.611010093
Fabaceae	Crotalaria pallida	12	11.4	12.9	12.1	0.754983444
Fabaceae	Crotolaria spectabilis	12.3	10.3	11.3	11.3	1
Fabaceae	Dalbergia candenatensis	7	9	8.2	8.066666667	1.006644591
Fabaceae	Dendrolobium umbellatum	3.3	3.7	4.6	3.866666667	0.665832812
Fabaceae	Derris trifoliata	6	6.3	7.7	6.666666667	0.907377173
Malvaceae	Hibiscus tiliaceus	76.2	76.2	76.08	76.16	0.069282032
Fabaceae	Leucaena leucocephala	17	17.04	17.02	17.02	0.02
Melastomataceae	Melastoma malabathricum	14.6	15	14.6	14.73333333	0.230940108
Fabaceae	Mimosa diplotricha	11.5	11.6	11.9	11.66666667	0.2081666
Fabaceae	Mimosa pudica	11.7	13.8	14	13.16666667	1.27410099
Fabaceae	Senna alata	16.1	16.3	19.9	17.43333333	2.138535324
Fabaceae	Senna obtusifolia	22.4	25.1	24.9	24.13333333	1.50443788
Fabaceae	Senna occidentalis	16.1	16.4	15.8	16.1	0.3
Malvaceae	Sida acuta	8.08	8.06	8.09	8.076666667	0.015275252
Malvaceae	Sida rhombifolia	6	6.12	6.64	6.253333333	0.340196022
Fabaceae	Tephrosia candida	10	10	10	10	0
Malvaceae	Thespesia populnea	98	100	103	100.3333333	2.516611478
Fabaceae	Vigna hosei	13.1	13	13.2	13.1	0.1
Fabaceae	Vigna marina	12.1	12.2	12	12.1	0.1
