# Supplementary material for: Breeding systems of naturalized versus indigenous species provide support for Baker’s law on Pohnpei island
Source: AoB Plants. 2021 Jun 22;13(4):plab038. doi: 10.1093/aobpla/plab038 (PMC8317631; doi:10.1093/aobpla/plab038)
Supplement: plab038_suppl_Supplementary_Materials [file plab038_suppl_supplementary_materials.zip › plab038_suppl_Pollen Size_File 3.csv]

Species	1	2	3	4	Mean	Stdev
Abelmoschus moschatus	161	169.2	155	167	163.05	6.388270501
Abrus precatorius	41	41	41	41	41	0
Acacia auriculiformis	38.2	38.4	38.1	38.6	38.325	0.221735578
Adenanthera pavonina	45.9	38.3	38.3	43.4	41.475	3.805587997
Aeschynomene indica	25	25	25	25	25	0
Centrosema molle	28	33	41	27.8	32.45	6.186813935
Commersonia bartramia	94	83	93	104	93.5	8.582928793
Crotalaria pallida	42	42.1	42.3	42	42.1	0.141421356
Dalbergia candenatensis	14	14	14	14	14	0
Dendrolobium umbellatum	27.3	27.4	27.6	27.6	27.475	0.15
Derris trifoliata	14.1	12.5	13	14	13.4	0.778888096
Dissotis rotundifolia	23	23	23	23	23	0
Hibiscus tiliaceus	173	179	167	174.5	173.375	4.9560569
Melastoma malabathricum	20	20	20.3	19.7	20	0.244948974
Senna obtusifolia	28	22	28	21	24.75	3.774917218
Senna occidentalis	33	31	27.8	22	28.45	4.803817926
Sida acuta	84	82.1	83	83	83.025	0.776208735
Thespesia populnea	172.2	171.8	171.8	172	171.95	0.191485422
Vigna hosei	19.2	19.6	16.3	14	17.275	2.632331033
Vigna marina	17	23	23	17	20	3.464101615
Astronidium ponapense	23	25	24	25	24.25	0.957427108
Crotalaria spectabilis	27	26	28	28	27.25	0.957427108
Sida rhombifolia	128	128.6	129	128.2	128.45	0.443471157
Senna alata	27.9	34	33	28	30.725	3.230454044
