# Supplementary material for: Breeding systems of naturalized versus indigenous species provide support for Baker’s law on Pohnpei island
Source: AoB Plants. 2021 Jun 22;13(4):plab038. doi: 10.1093/aobpla/plab038 (PMC8317631; doi:10.1093/aobpla/plab038)
Supplement: plab038_suppl_Supplementary_Materials [file plab038_suppl_supplementary_materials.zip › plab038_suppl_Pollen_Ovule_File 4.csv]

Species	T1A1	T1A2	T1A3	T1A4	T2A1	T2A2	T2A3	T2A4	T3A1	T3A2	T3A3	T3A4	T4A1	T4A2	T4A3	T4A4	Pollen Mean	Pollen Mean	Pollen Mean	Pollen Mean	Overall Pollen Mean	STDeviation	OvT1F1	OvT2F1	OvT3F1	OvT4F1	P:O	P:O	P:O	P:O	P:O Mean	P:OStDEV
Abrus precatorius	532	523	544	534	560	555	562	566	561	569	560	566	564	550	567	571.9	1333.125	1401.875	1410	1408.0625	1388.265625	36.92335724	8	8	8	8	166.640625	175.234375	176.25	176.0078125	173.5332031	1.74981307
Acacia auriculiformis	511	493	506	499	507	524	508	496	492	534	500	530	537	535	570	530	1255.625	1271.875	1285	1357.5	1292.5	44.96816003	23	24	27	32	54.5923913	52.99479167	47.59259259	42.421875	49.40041264	4.934571289
Adenanthera pavonina	696	629	675	687	630	629	684	695	693	637	659	637	627	668	692	647	1679.375	1648.75	1641.25	1646.25	1653.90625	17.26309135	25	25	25	25	67.175	65.95	65.65	65.85	66.15625	0.216551452
Aeschynome indica	627	521	589	675	657	586	542	667	589	534	608	603	642	629	602.8	584	1507.5	1532.5	1458.75	1536.125	1508.71875	35.66049036	8	8	8	8	188.4375	191.5625	182.34375	192.015625	188.5898438	2.422393153
Centrosema molle	544	511	530	552	545	519	497	522	531	501	537	521	514	557	553	532	1335.625	1301.875	1306.25	1347.5	1322.8125	22.25854237	20	20	20	20	66.78125	65.09375	65.3125	67.375	66.140625	0.872834933
Crotalaria spectabilis	600	601	600	609	620	610	595	614	599	633	611	585	572	537	600	619	1506.25	1524.375	1517.5	1455	1500.78125	31.42192291	10	10	10	10	150.625	152.4375	151.75	145.5	150.078125	3.237223233
Crotalaria pallida	590	533	513	595	529	563	546	521	553	583	572	558	593	537	571	570	1394.375	1349.375	1416.25	1419.375	1394.84375	32.2884743	16	16	16	16	87.1484375	84.3359375	88.515625	88.7109375	87.17773438	1.084138327
Dalbergia candenatensis	721	714	744	700	746	730	703	748	743	728	756	740	707	751	728	755	1799.375	1829.375	1854.375	1838.125	1830.3125	23.079911	25	25	25	25	71.975	73.175	74.175	73.525	73.2125	0.220970869
Dendrolobium umbellatum	721	747	673	695	681	777	706	753	776	757	699	709	669	746	662	673	1772.5	1823.125	1838.125	1718.75	1788.125	54.10493277	6	6	6	6	295.4166667	303.8541667	306.3541667	286.4583333	298.0208333	8.175922157
Derris trifoliata	1622	1509	1698	1076	1095	1429	1854	1087	1182	1156	1533	1294	1088	1359	1078	1337	3690.625	3415.625	3228.125	3038.75	3343.28125	278.017711	6	6	6	6	615.1041667	569.2708333	538.0208333	506.4583333	557.2135417	35.88935199
Senna obtusifolia	231	183	189	224	225	229	210	186	199	212	240	226	191	206	253	239	516.875	531.25	548.125	555.625	537.96875	17.36836654	25	27	30	25	20.675	19.67592593	18.27083333	22.225	20.21168981	1.423625285
Senna occidentalis	982	930	963	1059	1044	944	934	1055	1008	1028	1039	1038	1056	943	1051	926	2458.75	2485.625	2570.625	2485	2500	48.7206108	27	30	30	29	91.06481481	82.85416667	85.6875	85.68965517	86.32403416	0.448573686
Tephrosia candida	544	524	560	542	550	566	531	439	541	555	585	528	531	560	524	511	1356.25	1303.75	1380.625	1328.75	1342.34375	33.33219399	10	10	10	10	135.625	130.375	138.0625	132.875	134.234375	0.961223281
Vigna hosei	534	538	568	539	550	567	547	544	555	489	541	501	531	460	544	514	1361.875	1380	1303.75	1280.625	1331.5625	47.02199175	6	6	6	6	226.9791667	230	217.2916667	213.4375	221.9270833	6.003041944
Vigna marina	482	496	483	524	507	526	495	525	528	559	530	563	535	500	552	503	1240.625	1283.125	1362.5	1306.25	1298.125	50.79831444	6	6	6	6	206.7708333	213.8541667	227.0833333	217.7083333	216.3541667	0.957540433
Sida rhombifola	81.5	82	84	81	79	73	72	80	76	74	78	71	75	83	77	85	1667.1375	1542.8	1517.425	1624	1587.840625	69.71970771	10	10	10	10	166.71375	154.28	151.7425	162.4	158.7840625	2.556853927
Dissotis rotundifolia	596	658	692	583	665	647	610	600	645	667	601	625	650	700	687	648	1580.625	1576.25	1586.25	1678.125	1605.3125	48.71392896	102	100	108	102	15.49632353	15.7625	14.6875	16.45220588	15.59963235	0.602860524
Astronidium ponapense	808	783	800	801	788	787	798	794	800	802	790	790	800	802	802	811	1995	1979.375	1988.75	2009.375	1993.125	12.59340105	100	103	102	97	19.95	19.21723301	19.49754902	20.71520619	19.84499705	0.615330778
Melastoma malabathircum	600	619	602	672	699	690	671	694	611	688	677	687	700	702	696	680	1558.125	1721.25	1664.375	1736.25	1670	80.75328941	100	105	100	102	15.58125	16.39285714	16.64375	17.02205882	16.40997899	0.4328058
	T1A1	T1A2	T1A3	T1A4	T1A4	T1A5	T1A6	T1A7	T1A8	T1A9	T1A10	T1A1	T1A2	T1A3	T1A4	T1A4	T1A5	T1A6	T1A7	T1A8	T1A9	T1A10	T1A1	T1A2	T1A3	T1A4	T1A4	T1A5	T1A6	T1A7	T1A8	T1A9	T1A10	T1A1	T1A2	T1A3	T1A4	T1A4	T1A5	T1A6	T1A7	T1A8	T1A9	T1A10		Mean Pollen 1	Mean Pollen 2	Mean Pollen 3	Mean Pollen 4
Abelmoschus moschatus	211	214	216	206	205	239	180	217	217	205	180	198	220	182	254	214	188	233	196	192	191	245	215	187	206	248	203	206	248	203	206	190	172	194	201	266	240	219	200	157	199	113	175	157		2248.363636	2270.945455	2242.472727	2082.436364
Hibiscus tiliaceus	225	284	255	278	281	231	243	236	287	273	231	286	201	233	278	233	220	274	275	219	207	281	286	233	219	201	220	207	233	274	278	275	207	242	267	219	269	204	267	284	251	249	236	271		2567.272727	2460.909091	2393.636364	2508.181818
	Mean pollen grain number	Mean P:O
Sida acuta	83	7.82
Thespesia populnea	172	10.37
Commersonia bartramia	94	9.28
Senna alata	31	50.91
Species is species
T1A1; T2A2 = Tree one anther one; Tree two anther two�
OvT1F1; OvT2F1 = Ovule from T1 flower one; Ovule from Tree two flower one�
